# Supplementary material for: MALDI Imaging, a Powerful Multiplex Approach to Decipher Intratumoral Heterogeneity: Combined Hepato-Cholangiocarcinomas as Proof of Concept
Source: Cancers (Basel). 2023 Apr 4;15(7):2143. doi: 10.3390/cancers15072143 (PMC10093162; doi:10.3390/cancers15072143)
Supplement: Supplementary file 1 [file cancers-15-02143-s001.zip]

Archive with 1 entries (1 files):
- cancers-2296979-supplementary.pdf
